# Supplementary material for: Decoding oncogenic secrets of regulator of chromosome condensation 1: A breakthrough mechanistic evidence from breast and lung cancer models
Source: PLoS One. 2025 Mar 31;20(3):e0319748. doi: 10.1371/journal.pone.0319748 (PMC11957297; doi:10.1371/journal.pone.0319748)
Supplement: S1 Table — The table lists 713 genes with ≥ 2-fold changes in expression in MDA-MB-231-shRCC1 cells compared to controls, including probe set ID, gene name, p-value, and fold-change. Statistical significance (p-values) and expression magnitude (fold-change) are detailed. (XLSX) [file pone.0319748.s001.xlsx]

## Sheet: Sheet1
S1 Table- Differential Gene Expression in RCC1-Silenced MDA-MB-231 Cells- The table lists 713 genes with ≥2-fold changes in expression in MDA-MB-231-shRCC1 cells compared to controls, including probe set ID, gene name, p-value, and fold-change. Statistical significance (p-values) and expression magnitude (fold-change) are detailed.
Probeset ID	gene_name	p-value(RCC1 vs. Control)	Fold-Change(RCC1 vs. Control)
AL136822	FBXW10	0.000384187	4.4176
NM_000584	IL8	0.00489366	4.12615
NM_000575	IL1A	0.00995268	3.93968
AJ634912	PTGS2	0.0087916	3.86417
XM_927750	LOC653500	0.000739897	3.81088
NM_000636	SOD2	0.00140377	3.60097
BC110813	CREB3L2	0.00669781	3.59815
NM_178424	SOX30	0.00248036	3.53071
AK000409	GSDML	0.00175397	3.52921
BC013734	PTGS2	0.00587945	3.38036
NM_006470	TRIM16	0.00516356	3.34463
NM_019050	USP53	0.000563702	3.33442
BC096105	EPB41	0.00602961	3.33396
XM_935143	C17orf60	0.00405808	3.31415
BC012471	CLDN1	0.00959737	3.3103
NM_031456	FBXW10	0.000925726	3.27593
NM_001433	ERN1	0.00740832	3.27254
CR604092	MAPRE3	0.00236699	3.26435
XM_166203	SMTNL1	0.00508163	3.22264
AY038927	DUSP16	0.00285896	3.18512
AK124948	N/A	0.00503267	3.18381
NM_032260	RGPD5	0.006362	3.17179
NM_000392	ABCC2	0.00169749	3.15057
XM_930596	LOC653039	0.0054688	3.13273
BC039079	EPB41	0.00331671	3.12985
XM_934110	LOC653489	0.00546273	3.12741
BC032476	OKL38	0.00398175	3.11018
BC019341	SEC24A	0.00244173	3.09372
NM_012326	MAPRE3	0.00104763	3.04144
NM_015206	KIAA1024	0.000898928	3.00228
NM_000602	SERPINE1	0.00991054	2.98346
NM_000600	IL6	0.0152798	2.97852
XM_925789	LOC653039	0.00520475	2.9731
AY358367	FNDC3B	0.0246792	2.9721
XM_211305	C17orf60	0.00434489	2.96884
BC045549	CPD	0.0165069	2.96639
BC043388	PPP1R3B	0.00551673	2.95582
XM_930653	LOC653039	0.0039636	2.9322
BC009681	IL24	0.0369741	2.92871
AK096019	PANX2	0.00891428	2.92476
AK126915	N/A	0.00215766	2.9238
NM_017946	FKBP14	0.00304676	2.91988
XM_934695	LOC653524	0.00181557	2.91814
BC063480	CASC4	0.00895883	2.91442
NM_032347	ZNF397	0.00423179	2.90925
BC012049	CYP1B1	0.0107339	2.89898
NM_013370	OKL38	0.00520048	2.89093
XM_930350	LOC653524	0.00312056	2.88787
NM_002090	CXCL3	0.00548201	2.88406
AF337810	CDRT1	0.00314766	2.87641
XM_931418	KIAA0310	0.0115098	2.87424
NM_212464	CAPN3	0.00392096	2.87097
NM_017705	PAQR5	0.0289173	2.86644
BC015753	CXCL2	0.00678892	2.83729
BC074835	B4GALT6	0.0180615	2.82633
NM_173089	CAPN3	0.00458571	2.80974
NM_006382	CDRT1	0.00188947	2.79512
AY359091	RP11-378J18.4	0.00114509	2.78368
NM_019891	ERO1LB	0.000597005	2.7777
BC038806	PHLDB2	0.0262941	2.77168
NM_152787	TAB3	0.0419576	2.76941
XM_929730	LOC646780	0.0171239	2.76573
NM_001037330	TRIM16L	0.00341948	2.76421
NM_006041	HS3ST3B1	0.0436537	2.74983
BC015770	SLC39A14	0.0197883	2.74744
NM_001024808	BCL7A	0.000317388	2.74651
XM_931407	KIAA0310	0.0177459	2.72976
NM_198312	TAB3	0.0332145	2.72905
AF071476	RGS9	0.00463995	2.72836
NM_198966	PTHLH	0.00195088	2.72517
NM_007076	HYPE	0.00543851	2.72359
NM_006989	RASA4	0.00286193	2.71511
AK097178	HDAC9	0.00954178	2.7107
AK093480	RNF38	0.0189107	2.69385
XM_927425	LOC644242	0.0136417	2.69126
BC059400	CREB5	0.00108335	2.68988
NM_001003680	LEPR	0.00143042	2.68919
BC022378	ZKSCAN1	0.0191023	2.68877
NM_021101	CLDN1	0.0216078	2.68669
BC094723	BCL7A	0.000557862	2.68362
NM_000963	PTGS2	0.0325122	2.66947
AJ278120	TANC2	0.00775173	2.66835
BC101516	SLC39A10	0.0162281	2.66498
BC015928	ARRDC3	0.000761542	2.66197
NM_001511	CXCL1	0.0188795	2.66196
NM_052839	PANX2	0.00971381	2.65957
BC112223	SLC39A10	0.014051	2.65947
NM_005570	LMAN1	0.00960273	2.65875
NM_003835	RGS9	0.00517229	2.65827
BC065549	FLJ33814	0.000616912	2.65736
AF428146	STX16	0.0125152	2.6551
BC056889	LOC51149	0.00180894	2.6533
BC106761	MLLT7	0.0112162	2.65322
AK123901	N/A	0.00343335	2.65247
NM_198965	PTHLH	0.00227476	2.65161
BC005206	FKBP14	0.00127452	2.64284
NM_024344	CAPN3	0.0077386	2.63841
NM_001017987	LOC51149	0.00213185	2.6352
NM_001018061	LOC51149	0.00277108	2.63167
NM_012328	DNAJB9	0.0171173	2.62858
NM_172037	RDH10	0.00161934	2.62579
AY151286	PTGS2	0.0180208	2.62271
NM_005711	EDIL3	0.0473821	2.62257
AL136817	RNF38	0.0215318	2.61818
NM_005734	HIPK3	0.0230874	2.60888
XM_935065	RGPD4	0.00685662	2.60346
BC074802	GCNT2	0.00726411	2.60272
NM_032435	KIAA1804	0.00655095	2.59478
XM_934100	LOC653489	0.00300246	2.59384
AJ488201	NAV3	0.0106324	2.58448
NM_020528	PCBP3	0.0410181	2.58376
AY263145	VEGF	0.0104776	2.58245
BC043295	ZNF398	0.0250363	2.57864
XM_934081	KIAA1109	0.0119694	2.57839
NM_001018062	LOC51149	0.00135398	2.57794
XM_928403	LOC202451	0.00313265	2.57788
NM_003900	SQSTM1	0.00128261	2.57468
NM_002229	JUNB	0.0237951	2.57015
BC096843	RGS9	0.00345426	2.56738
XM_935058	RGPD4	0.00431051	2.56282
BC104238	ASIP	0.0122449	2.56272
BC033492	SOX30	0.00424214	2.55921
BC028912	DNAJB9	0.0160767	2.55744
BC013294	DKFZP564O0823	0.00210638	2.55536
NM_001011666	CREB5	8.60952e-05	2.55405
AF061261	MBNL2	0.0237656	2.55156
BC017382	USP53	0.000887504	2.55096
AB019254	RREB1	0.00399865	2.5464
BC071932	PPARA	0.00739075	2.54628
XM_929115	LOC653711	0.0361791	2.54469
NM_172210	CSF1	0.0299228	2.5431
AK131517	CREB3L2	0.0107676	2.54
AK027384	ZNF397	0.0149047	2.53976
BC020623	C8orf4	0.00915234	2.53814
BC060832	VDR	0.0326317	2.53776
NM_014253	ODZ1	0.0189782	2.53438
NM_000070	CAPN3	0.010325	2.53297
BC021210	LOC126147	0.00102219	2.52842
NM_203400	RPRML	0.00181844	2.52739
BC069390	AHR	0.032372	2.52638
XM_934714	RAPGEF2	0.0104187	2.52314
NM_006298	ZNF192	0.00747342	2.52068
NM_001017971	LOC92270	0.00831341	2.52052
NM_016084	RASD1	0.00449498	2.51501
XM_928274	LOC653589	0.0092772	2.50974
NM_020130	C8orf4	0.00701585	2.50471
NM_002820	PTHLH	0.00333189	2.4988
NM_001003679	LEPR	0.00126475	2.49516
BC069051	LOC51149	0.00394216	2.49503
NM_018996	TNRC6C	0.0161116	2.49431
NM_024607	PPP1R3B	0.00598711	2.49375
BC058027	LYSMD3	0.00320287	2.49216
BC037207	KIAA1600	0.0195584	2.49175
XM_376902	SNX30	0.0123863	2.48896
AK075071	TPCN1	0.00235159	2.48406
XM_929011	LOC653693	0.023257	2.48378
NM_006933	SLC5A3	0.0299707	2.48204
NM_001012706	LOC283551	0.00433051	2.481
NM_152588	TMTC2	0.0122853	2.47484
NM_001001928	PPARA	0.00533696	2.47167
AY515854	RICTOR	0.00916147	2.46455
BC114480	TNFAIP3	0.00715275	2.46296
XM_929266	LOC646332	0.00566426	2.46065
BC001491	HMOX1	0.00228051	2.45891
BC012124	CASC4	0.00645518	2.45828
BC104038	MBNL2	0.0129948	2.45376
BC098136	SATB2	0.0312028	2.45197
BC040527	CCDC100	0.00200615	2.45109
BC012482	GNS	0.0299018	2.44749
BC069642	B4GALT6	0.0275333	2.44722
NM_205847	GMPPA	0.0105405	2.44632
BC010860	SERPINE1	0.0155215	2.44515
XM_935181	PXDN	0.0321742	2.44498
AY495087	PDE2A	0.0258136	2.44465
NM_002043	GABRR2	0.00178221	2.44433
BC000052	PPARA	0.0122354	2.43852
XM_933574	FLJ30092	0.02977	2.43413
NM_024081	PRRG4	0.0458282	2.43246
BC038953	COG3	0.003309	2.43175
U43885	GAB1	0.00430751	2.43029
BC029542	CDRT4	0.0128229	2.42949
BC109058	KLHL15	0.0267281	2.42949
NM_002089	CXCL2	0.012317	2.42462
NM_015393	DKFZP564O0823	0.0176313	2.42389
BC050073	ACSL1	0.029125	2.42119
BC038231	DUSP8	0.0227459	2.42037
NM_030640	DUSP16	0.00160688	2.42015
NM_003358	UGCG	0.0100513	2.41936
BC062299	SSPN	0.00150373	2.41803
NM_020439	CAMK1G	0.00767593	2.41535
NM_002184	IL6ST	0.0243069	2.41496
NM_005465	AKT3	0.0141938	2.41412
BC047881	FAM8A1	0.00222885	2.41105
AB078026	ATF3	0.00837143	2.40204
NM_020801	ARRDC3	0.000630435	2.4015
AF305239	HIPK3	0.0163027	2.4002
NM_153810	C10orf46	0.0117383	2.39842
NM_004864	GDF15	0.0126501	2.39728
CR456461	FLJ33814	0.000746928	2.39578
BC069540	LIF	0.0476887	2.39153
AK023479	CNNM2	0.00190098	2.39118
BC069620	B4GALT6	0.0330054	2.39102
XM_929976	LOC653797	0.0225104	2.39049
XM_926824	LOC643505	0.00792005	2.38972
XM_927670	LOC644548	0.0156897	2.38882
NM_002133	HMOX1	0.00267507	2.38758
NM_001672	ASIP	0.0160905	2.38706
NM_000757	CSF1	0.0220174	2.38604
CR749490	USP53	0.000311037	2.38516
NM_007034	DNAJB4	0.000675357	2.38373
BC062687	ADAM17	0.0187474	2.38248
AK024085	AHI1	0.00379997	2.38066
BC014416	SLC33A1	0.00359422	2.37815
NM_018530	GSDML	0.00423564	2.37769
NM_172211	CSF1	0.0200038	2.37509
XM_935180	PXDN	0.0411761	2.37469
NM_153033	KCTD7	0.00358431	2.3743
XM_931390	SETD5	0.0205974	2.37007
XM_935348	LOC653650	0.000705762	2.36945
NM_001030316	C4orf13	0.00299695	2.36858
AF069054	B4GALT6	0.0305384	2.36845
AY212935	CAMK1G	0.00478653	2.36827
NM_001570	IRAK2	0.0109335	2.36439
AK091428	N/A	0.00292961	2.36253
BC060766	SLC2A14	0.0115606	2.35744
AK000943	FLJ10081	0.0413043	2.35475
XM_934691	LOC653524	0.0110372	2.35318
NM_003747	TNKS	0.000274591	2.35033
AK125117	N/A	0.0459265	2.34984
XM_930369	FAM83G	0.0283253	2.34969
BC037289	CDC2L6	0.00463518	2.34967
XM_928831	LOC645849	0.000385882	2.34657
BC032330	LMAN1	0.00164363	2.34604
AF177203	CEECAM1	0.038437	2.34429
BC030828	EDIL3	0.0314945	2.34305
BC045764	C14orf125	0.00999259	2.33957
U18759	NFIX	0.0304519	2.33721
NM_002645	PIK3C2A	0.0232983	2.33617
NM_178582	HM13	0.0223707	2.33509
BC065928	USP28	0.0153866	2.33405
XM_929316	LOC391771	0.0277772	2.33144
NM_152527	SLC16A14	0.00145065	2.33143
BC057809	ALCAM	0.0292627	2.33134
BC109265	TICAM2	0.000400627	2.32857
NM_033029	LMLN	0.0175032	2.32715
NM_003936	CDK5R2	0.00915016	2.32663
NM_001793	CDH3	0.0288581	2.32547
BC094800	AHI1	0.00216406	2.32192
BC014534	MBD5	0.00129445	2.31872
NM_001002265	2008-03-01	0.00498446	2.31835
AK000305	RP11-321G1.1	0.014377	2.31628
NM_175768	GRIK2	0.0189848	2.31602
BC008962	GDF15	0.0141301	2.31561
NM_000264	PTCH	0.0355653	2.31422
NM_018561	USP49	0.0108752	2.31277
AK022459	CCPG1	0.0184114	2.3115
NM_030647	KIAA1718	0.000807112	2.31111
AK129559	N/A	0.0125597	2.31084
NM_138791	C14orf148	0.00943538	2.31021
AK074675	N/A	0.0259543	2.31003
NM_030624	KLHL15	0.0138433	2.30999
BC052243	GPR180	0.00174573	2.30913
BC110545	HIP1	0.0293498	2.30617
NM_022568	ALDH8A1	0.000968197	2.30582
AJ315514	NR3C2	0.010295	2.30479
XM_932558	LOC644982	0.0275189	2.30328
XM_931431	SETD5	0.0328389	2.30269
NM_001165	BIRC3	0.0135671	2.30229
XM_933300	WHDC1	0.00352283	2.30087
NM_001037224	LOC145757	0.0466512	2.3003
NM_182529	THAP5	0.00178258	2.30025
NM_181492	TCF20	0.0215978	2.29876
BC015732	HINT3	0.0134216	2.29636
BC101781	GPR15	0.0352603	2.29464
BC093748	NAG8	0.00226777	2.2941
BC045775	PCMTD2	0.0309791	2.29371
BC006175	JUN	0.0204301	2.29309
NM_002908	REL	0.00849393	2.29279
BC041329	EAF1	0.0110203	2.29201
BC013145	TBC1D5	0.0308154	2.29088
AJ312398	LMLN	0.0324113	2.29078
AK022322	ZUBR1	0.0182798	2.29058
XM_933294	WHDC1	0.00201622	2.29011
NM_001003795	GTF2IRD2B	0.0396873	2.28872
BC036200	C1orf71	0.00429066	2.28375
BC052304	TBL1X	0.0286685	2.28328
BC015065	SCAMP1	0.00390246	2.28315
XM_931406	SETD5	0.0194585	2.2804
NM_178836	LOC201164	0.016515	2.27985
XM_931415	KIAA0310	0.00850076	2.27965
AK023050	N/A	0.0197101	2.27937
AK127072	LOC150383	0.013024	2.27932
BC014095	RELA	0.000863911	2.27888
BC096282	ZNF192	0.00687878	2.27816
AL133620	KIDINS220	0.0218634	2.27736
AK125960	N/A	0.0159611	2.27712
AK093518	N/A	0.00162073	2.27532
XM_934212	LOC283970	0.00630393	2.2748
CR936613	KIAA1109	0.00820427	2.27175
BC064383	SLC39A9	0.0409111	2.27136
BC041846	CDH3	0.0424775	2.26902
BC070080	AHR	0.0123156	2.26794
XM_929068	LOC646107	0.00815171	2.2679
BC005994	PHF6	0.0252308	2.2673
BC029267	MUC20	0.00385128	2.26619
NM_007163	SLC14A2	0.00330348	2.26232
BC045554	KIAA0251	0.0109423	2.26198
D50810	LNPEP	0.00293033	2.2594
NM_138557	TLR4	0.00440287	2.25886
NM_002061	GCLM	0.00230692	2.25747
BC065827	MAN1A1	0.00442669	2.25667
AB209649	EPB41	0.0111761	2.25651
BC005193	UFM1	0.00574014	2.25645
BC024725	ANKRD50	0.0104286	2.25631
AB075841	KIAA1961	0.00704068	2.25415
NM_172212	CSF1	0.0289045	2.25414
NM_145005	C9orf72	0.000848012	2.25383
XM_934076	KIAA1109	0.0128959	2.25326
NM_025168	LRRC1	0.000850695	2.25299
NM_032335	PHF6	0.0256216	2.2525
AF090905	AHCYL1	0.0239365	2.25209
BC035251	CCDC40	0.00334752	2.25208
AF381283	PARK2	0.0129671	2.2509
XM_929393	LOC653747	0.0393669	2.24941
BX647768	LOC153222	0.00454745	2.24915
AK124200	N/A	0.00676192	2.24877
NM_001621	AHR	0.00167595	2.24835
NM_183045	RNF6	0.0160027	2.24757
BC074901	ZNF514	0.0265482	2.24665
CR594752	PCMTD1	0.00061532	2.24583
NM_006654	FRS2	0.00778162	2.24441
AK128040	TMEM136	0.00826003	2.24361
AF116678	N/A	0.0361219	2.24267
BC019042	STX16	0.0141449	2.24172
BC002637	TRIB2	0.0394756	2.24167
NM_153223	CCDC100	0.00190868	2.24108
NM_006391	IPO7	0.00919476	2.23968
AF439934	XRRA1	0.0215982	2.2381
XM_926826	EPAG	0.0153286	2.23762
XM_931571	LOC642778	0.0297121	2.23559
U43148	PTCH	0.0445715	2.2343
NM_003999	OSMR	0.0427747	2.2342
NM_024536	CHPF	0.0305757	2.23419
NM_002039	GAB1	0.00464757	2.23243
BC071634	FLJ32549	0.0088696	2.23207
AK128381	FCHSD2	0.00661714	2.23205
NM_000104	CYP1B1	0.0127061	2.23065
BC053656	EDIL3	0.0389392	2.22851
XM_934941	XRRA1	0.0148607	2.22751
DQ003038	ATF2	0.00523712	2.227
NM_006290	TNFAIP3	0.00105309	2.22671
NM_152673	MUC20	0.00785631	2.22662
NM_005650	TCF20	0.0324346	2.22589
BC069385	PFKFB2	0.0167858	2.22343
BC063633	LOC283970	0.0233323	2.22343
BC101657	SLC2A10	0.014618	2.22245
BC010228	C1orf71	0.00389423	2.22208
BC034977	MGC20470	0.00622683	2.22048
BC109089	KIAA0831	0.0198737	2.22023
XM_929658	LOC644034	0.0114332	2.21973
BC010394	FCHSD2	0.00926755	2.21835
NM_012216	MID2	0.000952038	2.21645
NM_006931	SLC2A3	0.0146785	2.21594
AY358220	FLJ21986	0.0124439	2.21542
BC030538	FLJ21986	0.0125741	2.21539
AK098419	LOC201164	0.0170313	2.21393
XM_933432	LOC646129	0.0192724	2.2128
BC093636	ARCN1	0.0247576	2.21065
DQ063585	PARP14	0.0347861	2.20791
U71268	CNOT4	0.00843311	2.2078
XM_376830	KIAA0258	0.0209354	2.20724
AK025326	N/A	0.0411796	2.20669
NM_006150	LMO6	0.0442269	2.20381
NM_033284	TBL1Y	0.0298085	2.20333
NM_138571	HINT3	0.00861577	2.20316
XM_930038	LOC283970	0.0134675	2.20123
NM_145053	MGC20470	0.00879399	2.20006
BC103940	CPEB2	0.0126094	2.1993
NM_017964	SLC30A6	0.0166986	2.19898
BC063814	GRIK2	0.0262744	2.19859
XM_931669	LOC642799	0.0291507	2.19705
BC104987	B4GALT5	0.0314872	2.19613
NM_001011545	BACH1	0.00681776	2.19584
XM_926430	LOC643059	0.0185023	2.19469
AK096148	OXR1	0.00272376	2.19441
NM_182547	TMED4	0.0165904	2.19274
XM_931546	LOC643436	0.0281631	2.192
AX795394	N/A	0.020618	2.19166
BC111700	ZBTB11	0.00182374	2.1911
XM_934877	LOC653562	0.0273272	2.19105
BC030006	C20orf132	0.00115223	2.1899
AK125956	FLJ25778	0.0217366	2.18642
BC050723	BTBD15	0.0337568	2.18615
NM_175901	LOC283932	0.00933843	2.18613
BC042999	ASXL2	0.0362311	2.1858
NM_003734	AOC3	0.0313112	2.18384
NM_014143	CD274	0.0165696	2.18281
NM_004836	EIF2AK3	0.00244394	2.18271
XM_376905	LOC645419	0.00229013	2.18108
XM_934220	LOC283970	0.0161504	2.18008
NM_022571	GPR135	0.00461201	2.17921
BC047883	SEC31L1	0.0289379	2.17906
AK126057	WWC2	0.0227942	2.17803
NM_020125	SLAMF8	0.00816684	2.17639
BC016974	B3GALNT2	0.0208356	2.17486
NM_144571	CNOT6L	0.00502711	2.1741
NM_052817	MID2	0.00101249	2.17382
NM_001030287	ATF3	0.0226442	2.1738
BC032109	LRP12	0.0219157	2.17261
BC010267	IQSEC1	0.0415541	2.17028
BC074873	B4GALT5	0.0196351	2.16861
NM_003660	PPFIA3	0.0022307	2.16829
NM_017442	TLR9	0.00457561	2.16796
NM_177435	PPARD	0.0355774	2.16757
AK123605	N/A	0.000838344	2.16733
NM_194441	BTN3A1	0.0402458	2.16722
NM_004823	KCNK6	0.00946859	2.16685
NM_001039654	ZNF550	0.0141485	2.16571
NM_021956	GRIK2	0.0140696	2.16409
BC028093	MTPN	0.0147614	2.1636
AK122891	ABLIM1	0.013772	2.16341
XM_931402	KIAA0310	0.0159971	2.16325
BC028058	B3GNT5	0.00732025	2.1624
AF217973	N/A	0.0294312	2.16084
BC040550	N/A	0.0257697	2.16074
NM_133444	ZNF526	0.00837431	2.1603
XM_934879	LOC653562	0.0320417	2.15988
AK122768	WIG1	0.0094374	2.15939
BC110504	HKDC1	0.0272494	2.15871
AK126447	USP31	0.016378	2.15851
XM_935304	WHDC1L2	0.0038486	2.15815
NM_021945	C6orf85	0.0028124	2.15767
BX537937	LARP2	0.00372714	2.15727
NM_030651	PRRT1	0.0186984	2.15696
AK128549	ZBTB41	0.00137583	2.1567
AK123611	N/A	0.0329354	2.15568
NM_002866	RAB3A	0.0174224	2.15423
AK025022	FLJ21369	0.0445572	2.15136
NM_032797	AMID	0.0497969	2.15113
AB102799	N/A	0.0107895	2.1505
AJ459825	AHI1	0.00282391	2.15037
NM_020241	SEMA6B	0.04441	2.14917
XM_371082	CCDC40	0.0137535	2.14897
AY367050	RAB11FIP1	0.0194381	2.14846
NM_001003698	RREB1	0.0100707	2.1483
BC109234	DUSP16	0.01041	2.14777
AF266283	USP28	0.0110276	2.14707
AF139460	ZBTB20	0.00781894	2.14663
AY208913	Gcom1	0.00736	2.14647
NM_152420	C9orf41	0.0476203	2.14594
NM_014445	SERP1	0.00184269	2.1446
AK127329	DOCK9	0.0293671	2.14428
BC101645	Gcom1	0.0077744	2.14073
NM_144581	C14orf149	0.00187948	2.13986
AK090443	CRTC3	0.036987	2.13934
AK122948	RC3H1	0.032117	2.13856
XM_932472	LOC339047	0.0257451	2.13837
AK096318	N/A	0.000899293	2.1381
XM_933756	KIAA0258	0.0123116	2.13794
NM_198857	FLJ43855	0.0266827	2.13762
XM_931517	UBXD7	0.026535	2.13732
BC093848	ZNF664	0.00956242	2.13694
AK026326	KLHL24	0.00852245	2.13677
AB028944	ATP11A	0.0103955	2.13657
NM_001463	FRZB	0.047932	2.13621
XM_926501	LOC642516	0.014821	2.13305
BC008001	N/A	0.00419326	2.13243
AF258572	GSDML	0.00836914	2.1306
AJ316534	WNK4	0.0306665	2.13027
BC008692	PTPN11	0.0285971	2.12951
XM_934873	LOC653562	0.0225663	2.12933
AF244577	SLC17A5	0.0469524	2.12933
NM_018979	WNK1	0.0304546	2.12933
AB040946	POGK	0.0264097	2.12884
NM_201284	EGFR	0.0382323	2.12761
BC016934	SOD2	0.00978071	2.12487
BC017956	PLA2G4C	0.0305687	2.12467
NM_152490	B3GALNT2	0.00399898	2.12385
AJ252246	GRIK2	0.0132286	2.12215
BC026175	ATF2	0.00600083	2.1217
XM_932537	LOC339047	0.0347723	2.12106
BC101934	SIX4	0.0177902	2.1207
NM_021163	RBAK	0.00127724	2.11827
NM_003043	SLC6A6	0.0173825	2.11783
NM_023110	FGFR1	0.0272889	2.11716
NM_002662	PLD1	0.0311003	2.11486
XM_933557	FLJ30092	0.0300368	2.11391
BC113862	ALDH8A1	0.00256201	2.11319
XM_934715	RAPGEF2	0.0164318	2.11294
XM_930626	LOC653039	0.00296978	2.11266
NM_033141	MAP3K9	0.0117278	2.11168
NM_020340	KIAA1244	0.0114731	2.11157
NM_203293	TRIM7	0.00437168	2.11153
BC007199	CNNM3	0.00861588	2.11143
BC064584	XRRA1	0.016548	2.11121
XM_925800	LOC653052	0.0224452	2.11114
BC018054	ENPP4	0.00509501	2.11106
NM_018489	ASH1L	0.0269141	2.11063
AK091782	NFKBIZ	0.0212419	2.10959
BC036652	C2orf26	0.0148887	2.10955
XM_931247	WHDC1L1	0.00559156	2.10938
BC071556	TTBK2	0.0104024	2.10818
AK074587	STT3B	0.00581474	2.10676
BC047363	DNAJC16	0.0123829	2.10674
BC016285	PRKACB	0.0100314	2.10587
BC002448	ABLIM1	0.0102369	2.10482
NM_058177	HDAC9	0.00547264	2.10406
NM_145245	EVI5L	0.0406041	2.10347
BC109300	SP4	0.0212503	2.10266
NM_002303	LEPR	0.00169636	2.10265
AK026414	HKDC1	0.030341	2.1021
XM_933674	NHSL1	0.0108394	2.10149
NM_004037	AMPD2	0.0176558	2.1012
XM_496826	NHSL1	0.0133491	2.10076
NM_001013625	C1orf192	0.0164136	2.10059
NM_005110	GFPT2	0.0157237	2.10049
NM_020416	PPP2R2C	0.0340105	2.09921
BC045773	B4GALT1	0.0211038	2.09908
BC098394	TNKS	0.00431614	2.09899
BC035749	FLJ38725	0.0134611	2.09822
BC015419	C1orf96	0.0253153	2.09799
BC044243	MUC20	0.016512	2.09766
NM_005575	LNPEP	0.00744169	2.09763
BC019088	EDEM1	0.0261714	2.09716
BC053873	WWC2	0.0150882	2.09614
NM_015642	ZBTB20	0.00758841	2.09506
BC037954	GRIK2	0.0250636	2.09454
NM_001018096	Gcom1	0.010895	2.09235
BC114213	RSN	0.017764	2.09076
NM_032387	WNK4	0.0246074	2.08986
BC059360	PGM2L1	0.0092787	2.08892
BC093968	ABTB2	0.00711162	2.08747
BC094763	GBF1	0.0453181	2.08731
AY317148	FLJ20701	0.0293166	2.08692
BC002328	C6orf106	0.00880944	2.08611
NM_014701	KIAA0256	0.000587584	2.08595
AK000627	DENND4C	0.0235358	2.08392
DQ023507	PREPL	0.0170394	2.08337
NM_201282	EGFR	0.0246985	2.08055
BC093852	TMTC2	0.0121763	2.07972
AK027163	ARMC9	0.0493867	2.07861
BC111758	NR3C2	0.00276037	2.07779
XM_928518	LOC645494	0.00629505	2.07697
BC101532	TOR1AIP2	0.0257454	2.07679
XM_933760	RP13-401N8.2	0.00281279	2.076
AF036892	NCOA3	0.00391767	2.07388
DQ023506	PREPL	0.0113027	2.07301
NM_014470	RND1	0.0139179	2.07225
NM_015429	ABI3BP	0.029286	2.07216
BC030835	BRUNOL6	0.0213467	2.07174
BC057784	FLJ14803	0.0455897	2.07069
BC101518	PPFIA3	0.00230233	2.0706
NM_001066	TNFRSF1B	0.00956123	2.06976
NM_001947	DUSP7	0.0281077	2.06853
NM_012167	FBXO11	0.028851	2.06819
NM_005938	MLLT7	0.0223666	2.06814
AF052059	SEL1L	0.0205109	2.06798
BC065025	ELF2	0.0361412	2.06776
BC004523	B4GALT4	0.00135826	2.06746
BC035161	CRY2	0.00301136	2.06735
XM_927294	LOC644052	0.0375534	2.06691
BC101595	KLHDC1	0.00584555	2.06593
XM_931393	SETD5	0.0444857	2.06566
AK130743	KIAA0828	0.0191138	2.06523
AK125118	VPS13D	0.0195421	2.06481
AB209537	GIT1	0.0242323	2.06349
AY769931	POLK	0.0217559	2.06241
BC022781	UGDH	0.00479865	2.06187
BC112046	PUM2	0.0427008	2.0604
NM_001029998	C4orf13	0.00025227	2.05976
NM_138799	OACT2	0.0109242	2.05956
NM_033034	TRIM5	0.0190472	2.05786
AK056692	FLJ32130	0.041789	2.05528
AF221846	N/A	0.00802568	2.05392
BC042108	PHF8	0.0445617	2.05363
BC108890	SH3D19	0.0193487	2.05254
NM_015322	FEM1B	0.00779996	2.05223
NM_182541	TMEM31	0.0388044	2.05215
AK022471	NGLY1	0.00960374	2.05215
BC111494	2006-03-01	0.0450883	2.05166
AK090539	N/A	0.0381962	2.05138
BC075056	ZNF623	0.00597378	2.05083
NM_017495	RNPC1	0.0352119	2.05061
NM_009590	AOC2	0.0282803	2.05061
AK124197	N/A	0.00120417	2.05028
AK075364	C4orf13	0.00030986	2.05023
BC052270	TNFRSF10D	0.0086198	2.04887
BC111489	SLC6A6	0.0325394	2.04731
NM_001004431	METRNL	0.00936723	2.04709
XM_932096	LOC440341	0.0298289	2.04699
NM_152629	GLIS3	0.0181655	2.0464
BC101262	RHBDD1	0.0144795	2.04558
BC110496	RP13-297E16.1	0.0176986	2.04498
BC001096	LOC92689	0.0406304	2.04429
BC014590	CEP170L	0.0252475	2.04419
NM_018375	SLC39A9	0.00966792	2.04398
DQ003040	ATF2	0.00781757	2.04197
NM_024806	C11orf63	0.0241658	2.04157
BC092516	NCOA3	0.0499832	2.03963
NM_000595	LTA	0.00403673	2.03936
BC046128	TMEM34	0.0220207	2.03856
NM_020354	ENTPD7	0.011755	2.03782
BC016825	SPIRE1	0.0310371	2.03773
NM_002780	PSG4	0.0364687	2.03761
XM_934647	LOC653596	0.00259254	2.03719
BC110581	MIB1	0.0375222	2.03623
NM_080489	SDCBP2	0.00783499	2.03578
NM_001039788	C3orf65	0.0167381	2.03486
NM_025252	RAPH1	0.0425086	2.03421
BC101478	ZCCHC14	0.0375328	2.03395
NM_138389	LOC92689	0.0427219	2.03366
NM_033116	NEK9	0.0487791	2.03327
AK124265	N/A	0.033338	2.03256
NM_018218	USP40	0.027347	2.03225
NM_003778	B4GALT4	0.00083598	2.032
NM_004961	GABRE	0.0148421	2.03196
XM_930224	LOC647190	0.0337964	2.03161
NM_006277	ITSN2	0.00253171	2.03113
NM_024052	C17orf39	0.0351515	2.03112
NM_001006947	KIAA0701	0.00389309	2.03063
AK056071	FNDC3A	0.0241608	2.03036
NM_003566	EEA1	0.00319149	2.03027
AK097937	N/A	0.0350121	2.02992
BC033820	FGL2	0.00345471	2.02965
NM_152503	C20orf132	0.00210605	2.02963
NM_006538	BCL2L11	0.0103386	2.02923
BC036520	KIAA0251	0.00864778	2.02885
BC041709	LOC153222	0.0027344	2.02729
NM_015314	KIAA0895	0.00111264	2.02628
BC074765	POU6F1	0.00937016	2.02604
XM_933401	C10orf51	0.00417526	2.02547
BC033025	PPAPDC1B	0.0125976	2.02502
AF452720	N/A	0.00106616	2.02463
NM_007124	UTRN	0.0439464	2.02134
NM_001004318	FLJ16165	0.0165296	2.02097
XM_927773	LOC644668	0.0109686	2.02096
NM_017933	FLJ20701	0.0123694	2.01994
NM_020886	USP28	0.00716832	2.01991
BC044610	WHDC1L1	0.00335886	2.01878
NM_003266	TLR4	0.00896523	2.01776
NM_001008699	IL4R	0.0313738	2.01761
BC075027	DIP2B	0.00318304	2.0168
DQ228141	FAM91A1	0.0251478	2.01645
AF490258	KIAA1545	0.0428301	2.01599
BC027182	KIAA0907	0.0134352	2.01591
NM_032575	GLIS2	0.00280527	2.01502
NM_005842	SPRY2	0.012187	2.01499
NM_022780	RMND5A	0.0309918	2.01349
XM_933298	WHDC1	0.00538485	2.01318
BC077720	RAB11FIP1	0.0362732	2.01308
NM_003060	SLC22A5	0.0482933	2.01308
BC074904	KLK14	0.0189276	2.01274
NM_005347	HSPA5	0.00669469	2.01164
XM_931301	KIAA1240	0.00248775	2.01073
BC071897	MCL1	0.00290821	2.01067
NM_001037525	GALC	0.0122936	2.00982
NM_004225	MFHAS1	0.0225429	2.00806
NM_019842	KCNQ5	0.0496852	2.0076
BC110810	C10orf132	0.00856882	2.00718
BC050396	ANKRD46	0.0380022	2.00687
AK090761	N/A	0.0242145	2.00686
NM_170605	INADL	0.0384344	2.00654
AK130944	RP4-694E4.2	0.0285854	2.00611
XM_376062	KIAA1155	0.0104137	2.00596
NM_170722	NOD9	0.0477755	2.00525
NM_021117	CRY2	0.00464732	2.00523
NM_201283	EGFR	0.0207991	2.00449
NM_002098	GUCA1B	0.0303354	2.00428
BC029608	RICTOR	0.0118291	2.00297
NM_001008225	CNOT4	0.0151476	2.00289
BC037736	SEC24D	0.0267016	2.00168
NM_006892	DNMT3B	0.0143117	2.00144
XM_934875	LOC653562	0.0415079	2.00119
NM_004690	LATS1	0.0307836	2.00003
AK095291	SGOL2	0.00432946	-2.00111
NM_004538	NAP1L3	0.00333086	-2.00285
BC005958	CCDC5	0.000761308	-2.00445
NM_012291	ESPL1	0.0208591	-2.00492
NM_001012329	CTNNBIP1	0.00507194	-2.00519
BC061590	N/A	0.00570785	-2.0256
NM_152524	SGOL2	0.00379092	-2.03287
NM_013962	NRG1	0.00486811	-2.03321
XM_934621	LOC284184	0.00600787	-2.04494
NM_016095	Pfs2	0.0295798	-2.04557
NM_032680	EFCAB4B	0.0199828	-2.05531
NM_018369	DEPDC1B	0.0133646	-2.0593
NM_019013	FAM64A	0.00713788	-2.07012
NM_044472	CDC42	4.34279e-05	-2.07873
NM_013958	NRG1	0.0065937	-2.0878
NM_017503	SURF2	0.0226262	-2.09185
BC105787	S100A2	0.0239127	-2.09656
BC013966	FAM64A	0.00707009	-2.0972
XM_926199	FAT3	0.0246913	-2.09864
NM_005968	HNRPM	0.00388467	-2.09907
XM_926338	LOC642956	0.0157063	-2.10232
BC058893	HNRPM	0.000689007	-2.10446
NM_032705	C1orf97	0.00560581	-2.10824
XM_370729	LOC387934	0.0309714	-2.11227
NM_005066	SFPQ	0.00828732	-2.1942
AK128704	N/A	0.00252951	-2.20867
NM_001444	FABP5	0.0136638	-2.22672
BC099632	HIST1H1E	0.00485899	-2.24017
NM_025049	C15orf20	0.0431035	-2.31576
XM_165511	FABP5L3	0.0162245	-2.35577
NM_002589	PCDH7	0.00257162	-2.35731
NM_001012507	C6orf173	0.00513187	-2.37623
BC031582	MPPED2	0.030245	-2.40116
NM_005321	HIST1H1E	0.0029549	-2.45382
NM_006009	TUBA3	0.000607096	-2.72153
NM_019855	CABP5	0.0195517	-2.84794
BC053676	E2F2	0.0221131	-2.92933
NM_004091	E2F2	0.0174387	-3.06794
NM_014033	METTL7A	0.0415812	-4.87487
